# Supplementary material for: The Feasibility of Immunocryosurgery in the Treatment of Non-Superficial, Facial Basal Cell Carcinoma That Relapsed after Standard Surgical Excision: An Experience Report from Two Centers
Source: Curr Oncol. 2022 Nov 7;29(11):8475–82. doi: 10.3390/curroncol29110668 (PMC9688977; doi:10.3390/curroncol29110668)
Supplement: Supplementary file 1 [file curroncol-29-00668-s001.zip]

Archive with 1 entries (1 files):
- curroncol-1948523-supplementary.pdf
